# Supplementary material for: Biomonitoring and Health Risk Assessment of Arsenic Contamination in Drinking Water among Rural Residents in Western Tehran
Source: PLoS One. 2025 Feb 13;20(2):e0317527. doi: 10.1371/journal.pone.0317527 (PMC11824981; doi:10.1371/journal.pone.0317527)
Supplement: S1 File — (XLSX) [file pone.0317527.s001.xlsx]

## Sheet: Sheet1
Code	Sex	Age range	Pesticide use	Smoking	Hookah	Seafood consumption	hair removal powder	Nail polish	nail implants	hair dye	rice consumed	drinking water consumedی	water purifier	Adiction	Herbal medicines consumption	Blood As concentration	Hair As concentration	Nail As concentration	Water As concentration
ID1	Female	50-59	Yes	No	No	No	No	No	No	Yes	Both	Rural network	No	No	No	0	0.984127	0	41.4686
ID2	Female	30-39	No	No	No	No	No	No	Yes	Yes	Both	Rural network	No	Yes	No	0	0	8.93182	41.4686
ID3	Male	20-29	No	Yes	No	No	No	No	No	No	Domestic	Rural network	No	Yes	No	3.87	0	0	14.0795
ID4	Male	20-29	No	Yes	No	No	Yes	No	No	No	Domestic	Rural network	No	Yes	No	0	0	0	14.0795
ID5	Male	10--19	No	No	Yes	Yes	No	No	No	No	Domestic	Purchased purified water	No	No	No	0	0.840426	0	0.0216724
ID6	Female	40-49	No	No	No	No	No	Yes	No	Yes	Domestic	Rural network	Yes	No	No	0	0	0	16.7742
ID7	Male	40-49	Yes	No	No	No	Yes	No	No	No	Domestic	Rural network	Yes	Yes	No	11.7	0	0	16.7742
ID8	Male	10--19	No	No	No	No	No	No	No	No	Domestic	Rural network	Yes	No	No	12.92	0	0	16.7742
ID9	Female	10--19	No	No	No	No	No	Yes	No	No	Domestic	Rural network	No	Yes	No	0	0	0	16.7742
ID10	Male	10--19	No	No	No	No	No	No	No	No	Domestic	Purchased purified water	No	No	No	0	0	0	0.0216724
ID11	Female	40-49	No	No	No	No	No	No	No	Yes	Domestic	Purchased purified water	No	No	No	0	0	0	0.0216724
ID12	Female	50-59	Yes	No	No	No	No	No	No	Yes	Both	Rural network	No	No	Yes	0	0	0	20.0218
ID13	Male	50-59	No	No	No	No	No	No	No	No	Both	Rural network	No	No	No	1.69	0	0	20.0218
ID14	Female	60-69	No	No	No	No	No	No	No	Yes	Domestic	Rural network	No	No	No	0	0	0	40.4242
ID15	Male	30-39	No	No	No	No	No	No	No	No	Domestic	Rural network	No	No	No	10.29	0	2.28922	40.4242
ID16	Female	40-49	No	No	No	No	Yes	No	No	Yes	Domestic	Rural network	No	No	Yes	5.98	0	0	40.4242
ID17	Male	80-89	No	No	No	No	Yes	No	No	No	Domestic	Rural network	No	No	No	0	0	0	40.4242
ID18	Male	50-59	Yes	No	No	No	Yes	No	No	No	Domestic	Rural network	No	No	No	0	0	0	20.1358
ID19	Female	50-59	No	No	No	No	No	No	No	Yes	Domestic	Rural network	No	No	No	12.19	0	0	13.6187
ID20	Male	30-39	No	No	No	Yes	No	No	No	No	Domestic	Rural network	No	No	No	9.57	0	0	13.6187
ID21	Male	30-39	No	No	Yes	No	No	No	No	No	Domestic	Rural network	No	No	No	8.89	0	10.8125	13.6187
ID22	Female	30-39	No	No	No	No	No	No	No	No	Domestic	Rural network	No	No	No	6.21	3.03406	0	20.6058
ID23	Male	60-69	No	Yes	Yes	No	No	No	No	No	Both	Rural network	No	Yes	No	0	0	0	20.6058
ID24	Male	60-69	Yes	No	No	No	No	No	No	No	Domestic	Rural network	Yes	No	Yes	9.89	2.10817	0	11.6341
ID25	Female	60-69	No	Yes	No	No	Yes	No	No	Yes	Domestic	Rural network	No	No	Yes	0	0	5.56429	5.60203
ID26	Male	60-69	Yes	No	No	No	No	No	No	No	Domestic	Rural network	No	No	No	0	0	0	5.60203
ID27	Male	30-39	Yes	No	Yes	No	No	No	No	No	Domestic	Rural network	No	No	No	7.42	0	0	5.60203
ID28	Female	70-79	No	No	No	No	Yes	No	No	Yes	Both	Rural network	No	No	No	14.14	0	0	8.16361
ID29	Female	70-79	No	No	No	No	No	No	No	No	Both	Rural network	No	No	No	3.53	0	27.9245	8.16361
ID30	Male	90-99	No	No	No	No	Yes	No	No	No	Both	Rural network	No	No	No	0	0	0	8.16361
ID31	Female	20-29	No	No	No	No	Yes	No	No	No	Imported	Rural network	No	Yes	No	0	0	0	12.1525
ID32	Female	10--19	No	No	No	No	Yes	Yes	No	Yes	Imported	Rural network	No	Yes	No	8.52	0	0	12.1525
ID33	Female	40-49	No	No	No	No	Yes	No	No	No	Imported	Rural network	No	Yes	No	0	1.30844	0	12.1525
ID34	Male	20-29	No	No	No	Yes	No	No	No	No	Imported	Rural network	No	Yes	No	15.93	0	77.3333	12.1525
ID35	Male	50-59	Yes	No	No	No	No	No	No	No	Imported	Rural network	No	Yes	No	13.55	0	6.41129	12.1525
ID36	Female	20-29	No	No	No	No	No	No	No	Yes	Imported	Rural network	No	No	No	12.16	0.573883	0.734012	8.15972
ID37	Female	40-49	No	No	No	No	No	No	No	Yes	Imported	Rural network	No	Yes	No	0	0.757275	0	8.15972
ID38	Male	40-49	No	Yes	No	No	No	No	No	No	Domestic	Rural network	No	No	Yes	0	0	0	54.3606
ID39	Male	50-59	No	No	No	Yes	No	No	No	No	Domestic	Rural network	Yes	No	No		2.87388	0	3.66601
ID40	Female	40-49	No	No	No	Yes	No	No	No	Yes	Domestic	Rural network	Yes	No	Yes		1.17609	0	3.66601
ID41	Female	30-39	No	No	No	Yes	No	Yes	No	Yes	Domestic	Rural network	Yes	No	Yes		0.679389	0	11.6058
ID42	Female	60-69	No	No	No	Yes	No	No	No	Yes	Domestic	Rural network	Yes	No	Yes	1.85	0	0	11.6058
ID43	Male	30-39	No	No	Yes	Yes	No	No	No	No	Domestic	Rural network	Yes	No	Yes		4.875	0	11.6058
ID44	Female	10--19	No	No	Yes	Yes	No	Yes	Yes	No	Domestic	Rural network	Yes	No	No		1.94149	0	11.6058
ID45	Female	30-39	No	No	Yes	Yes	Yes	No	No	Yes	Domestic	Rural network	No	No	No	3.25	0	5.57765	20.0915
ID46	Male	80-89	No	No	No	No	No	No	No	No	Imported	Rural network	No	No	No	0	0	0	20.0915
ID47	Female	70-79	No	No	No	No	Yes	No	No	No	Imported	Rural network	No	No	No	0	0	0	20.0915
ID48	Female	20-29	No	No	No	No	No	No	No	Yes	Imported	Rural network	No	No	No	12.07	0	10.4406	20.0915
ID49	Female	50-59	No	No	No	No	Yes	No	No	Yes	Domestic	Rural network	No	No	No	12.16	0	25.75	11.46
ID50	Female	20-29	No	No	Yes	No	Yes	Yes	No	Yes	Both	Rural network	No	No	No	14.09	0	0	11.46
ID51	Female	40-49	Yes	No	No	No	No	No	No	Yes	Both	Rural network	No	No	No	0	0	2.98325	11.46
ID52	Male	50-59	No	No	No	No	Yes	No	No	No	Both	Rural network	No	بله	No	0	0	0	11.46
ID53	Male	20-29	No	No	No	No	No	No	No	No	Both	Rural network	Yes	No	No	11.82	0	0	8.35107
ID54	Male	30-39	No	No	No	No	No	No	No	No	Domestic	Rural network	Yes	No	No	6.28	3.80556	0	8.35107
ID55	Female	40-49	Yes	No	No	No	No	No	No	No	Imported	Rural network	Yes	No	No	6.87	0	0	33.6308
ID56	Male	30-39	No	No	No	No	No	No	No	No	Domestic	Rural network	No	No	No	11	0	1.37342	33.6308
ID57	Male	50-59	Yes	No	No	Yes	No	No	No	No	Both	Rural network	Yes	No	No	5.36	0	0	9.02928
ID58	Female	40-49	No	No	No	Yes	Yes	No	No	Yes	Both	Rural network	Yes	No	No	0	0	0	9.02928
ID59	Male	30-39	Yes	Yes	No	No	No	No	No	No	Domestic	Purchased purified water	No	No	No	6.98	0	0	2.40699
ID60	Female	30-39	Yes	No	No	Yes	Yes	No	No	Yes	Domestic	Purchased purified water	No	No	No	7.92	0	0.687588	2.40699
ID61	Female	60-69	No	No	No	No	No	No	No	Yes	Domestic	Purchased purified water	No	No	Yes	10.72	0	2.05071	2.40699
ID62	Male	30-39	No	Yes	No	No	No	No	No	No	Domestic	Rural network	Yes	No	No	0	0	0	23.0632
ID63	Male	10--19	No	No	No	No	No	No	No	No	Domestic	Rural network	Yes	No	No	2.04	0	0	23.0632
ID64	Female	30-39	No	No	No	No	Yes	No	Yes	No	Domestic	Rural network	Yes	No	Yes	0	0	0	23.0632
ID65	Male	20-29	No	No	No	No	No	No	No	No	Both	Rural network	No	No	No	0	1.51202	2.75	0
ID66	Female	60-69	No	No	No	No	No	No	No	Yes	Both	Rural network	No	No	No	0	0	5.375	4.75864
ID67	Male	50-59	No	No	No	No	No	No	No	No	Both	Rural network	Yes	No	Yes	0	0	0	28.939

## Sheet: Fig 3
	As in blood	As in Hair	As in Nail	As in Blood
Village G	47	5	18	66
Village H	0	66	0	66
Village D	66	8	41	87
Village U	80	0	20	0
Village A	16	16	33	66
Total	51	11	22	63

## Sheet: Fig 4
		As in blood			As in Hair			As in Nail			As in Water
	min	mean	max	min	mean	max	min	mean	max	min	mean	max
Village G	0	4	16	0	0.3	3	0	4	77	0.02	17.54	54.36
Village H	0	0.3	2	0	2	5	0	0	0	3.66	8.95	11.6
Village D	0	6	14	0	0.3	4	0	4	26	8.35	17.51	33.63
Village U	0	6	11	0	0	0	0	1	2	2.4	5.05	9.02
Village A	0	0.3	2	0	0.3	2	0	1	5	0	17.14	28.93

## Sheet: Fig 5
Pearson r	Blood	Hair	Nail	Water
Blood	1	-0.122	0.338	-0.081
Hair	-0.122	1	-0.109	-0.171
Nail	0.338	-0.109	1	-0.059
Water	-0.081	-0.171	-0.059	1
P value	Blood	Hair	Nail	Water
Blood		0.327	0.005	0.513
Hair	0.327		0.38	0.168
Nail	0.005	0.38		0.634
Water	0.513	0.168	0.634

## Sheet: Fig 6
			C	IR	EF	ED	BW	AT	ADD (ug/kg/d)	RfD (ug/kg/d)	HQ	CSF (mg/kg/d)	CR	ADD (mg/kg/d)
G1	41.4686	0.01	0.414686	2	365	70	70	25550	1.18482	0.3	3.94939	1.5	0.00177723	0.00118482
G2	41.4686	0.01	0.414686	2	365	70	70	25550	1.18482	0.3	3.94939	1.5	0.00177723	0.00118482
G3	14.0795	0.01	0.140795	2	365	70	70	25550	0.40227	0.3	1.3409	1.5	0.000603405	0.00040227
G4	14.0795	0.01	0.140795	2	365	70	70	25550	0.40227	0.3	1.3409	1.5	0.000603405	0.00040227
G5	0.0216724	0.01	0.000216724	2	365	70	70	25550	0.00061921	0.3	0.00206403	1.5	9.28815e-07	6.1921e-07
G6	16.7742	0.01	0.167742	2	365	70	70	25550	0.479263	0.3	1.59754	1.5	0.000718894	0.000479263
G7	16.7742	0.01	0.167742	2	365	70	70	25550	0.479263	0.3	1.59754	1.5	0.000718894	0.000479263
G8	16.7742	0.01	0.167742	2	365	70	70	25550	0.479263	0.3	1.59754	1.5	0.000718894	0.000479263
G9	16.7742	0.01	0.167742	2	365	70	70	25550	0.479263	0.3	1.59754	1.5	0.000718894	0.000479263
G10	0.0216724	0.01	0.000216724	2	365	70	70	25550	0.00061921	0.3	0.00206403	1.5	9.28815e-07	6.1921e-07
G11	0.0216724	0.01	0.000216724	2	365	70	70	25550	0.00061921	0.3	0.00206403	1.5	9.28815e-07	6.1921e-07
G12	20.0218	0.01	0.200218	2	365	70	70	25550	0.572053	0.3	1.90684	1.5	0.000858079	0.000572053
G13	20.0218	0.01	0.200218	2	365	70	70	25550	0.572053	0.3	1.90684	1.5	0.000858079	0.000572053
G14	40.4242	0.01	0.404242	2	365	70	70	25550	1.15498	0.3	3.84993	1.5	0.00173247	0.00115498
G15	40.4242	0.01	0.404242	2	365	70	70	25550	1.15498	0.3	3.84993	1.5	0.00173247	0.00115498
G16	40.4242	0.01	0.404242	2	365	70	70	25550	1.15498	0.3	3.84993	1.5	0.00173247	0.00115498
G17	40.4242	0.01	0.404242	2	365	70	70	25550	1.15498	0.3	3.84993	1.5	0.00173247	0.00115498
G18	20.1358	0.01	0.201358	2	365	70	70	25550	0.57531	0.3	1.9177	1.5	0.000862965	0.00057531
G19	13.6187	0.01	0.136187	2	365	70	70	25550	0.389107	0.3	1.29702	1.5	0.00058366	0.000389107
G20	13.6187	0.01	0.136187	2	365	70	70	25550	0.389107	0.3	1.29702	1.5	0.00058366	0.000389107
G21	13.6187	0.01	0.136187	2	365	70	70	25550	0.389107	0.3	1.29702	1.5	0.00058366	0.000389107
G22	20.6058	0.01	0.206058	2	365	70	70	25550	0.588738	0.3	1.96246	1.5	0.000883107	0.000588738
G23	20.6058	0.01	0.206058	2	365	70	70	25550	0.588738	0.3	1.96246	1.5	0.000883107	0.000588738
G24	11.6341	0.01	0.116341	2	365	70	70	25550	0.332402	0.3	1.10801	1.5	0.000498603	0.000332402
G25	5.60203	0.01	0.0560203	2	365	70	70	25550	0.160058	0.3	0.533526	1.5	0.000240087	0.000160058
G26	5.60203	0.01	0.0560203	2	365	70	70	25550	0.160058	0.3	0.533526	1.5	0.000240087	0.000160058
G27	5.60203	0.01	0.0560203	2	365	70	70	25550	0.160058	0.3	0.533526	1.5	0.000240087	0.000160058
G28	8.16361	0.01	0.0816361	2	365	70	70	25550	0.233246	0.3	0.777487	1.5	0.000349869	0.000233246
G29	8.16361	0.01	0.0816361	2	365	70	70	25550	0.233246	0.3	0.777487	1.5	0.000349869	0.000233246
G30	8.16361	0.01	0.0816361	2	365	70	70	25550	0.233246	0.3	0.777487	1.5	0.000349869	0.000233246
G31	12.1525	0.01	0.121525	2	365	70	70	25550	0.347215	0.3	1.15738	1.5	0.000520823	0.000347215
G32	12.1525	0.01	0.121525	2	365	70	70	25550	0.347215	0.3	1.15738	1.5	0.000520823	0.000347215
G33	12.1525	0.01	0.121525	2	365	70	70	25550	0.347215	0.3	1.15738	1.5	0.000520823	0.000347215
G34	12.1525	0.01	0.121525	2	365	70	70	25550	0.347215	0.3	1.15738	1.5	0.000520823	0.000347215
G35	12.1525	0.01	0.121525	2	365	70	70	25550	0.347215	0.3	1.15738	1.5	0.000520823	0.000347215
G36	8.15972	0.01	0.0815972	2	365	70	70	25550	0.233135	0.3	0.777116	1.5	0.000349702	0.000233135
G37	8.15972	0.01	0.0815972	2	365	70	70	25550	0.233135	0.3	0.777116	1.5	0.000349702	0.000233135
G38	54.3606	0.01	0.543606	2	365	70	70	25550	1.55316	0.3	5.1772	1.5	0.00232974	0.00155316
U1	9.02928	0.01	0.0902928	2	365	70	70	25550	0.257979	0.3	0.859931	1.5	0.000386969	0.000257979
U2	9.02928	0.01	0.0902928	2	365	70	70	25550	0.257979	0.3	0.859931	1.5	0.000386969	0.000257979
U3	2.40699	0.01	0.0240699	2	365	70	70	25550	0.0687712	0.3	0.229237	1.5	0.000103157	6.87712e-05
U4	2.40699	0.01	0.0240699	2	365	70	70	25550	0.0687712	0.3	0.229237	1.5	0.000103157	6.87712e-05
U5	2.40699	0.01	0.0240699	2	365	70	70	25550	0.0687712	0.3	0.229237	1.5	0.000103157	6.87712e-05
D1	20.0915	0.01	0.200915	2	365	70	70	25550	0.574042	0.3	1.91347	1.5	0.000861063	0.000574042
D2	20.0915	0.01	0.200915	2	365	70	70	25550	0.574042	0.3	1.91347	1.5	0.000861063	0.000574042
D3	20.0915	0.01	0.200915	2	365	70	70	25550	0.574042	0.3	1.91347	1.5	0.000861063	0.000574042
D4	20.0915	0.01	0.200915	2	365	70	70	25550	0.574042	0.3	1.91347	1.5	0.000861063	0.000574042
D5	11.46	0.01	0.1146	2	365	70	70	25550	0.327427	0.3	1.09142	1.5	0.000491141	0.000327427
D6	11.46	0.01	0.1146	2	365	70	70	25550	0.327427	0.3	1.09142	1.5	0.000491141	0.000327427
D7	11.46	0.01	0.1146	2	365	70	70	25550	0.327427	0.3	1.09142	1.5	0.000491141	0.000327427
D8	11.46	0.01	0.1146	2	365	70	70	25550	0.327427	0.3	1.09142	1.5	0.000491141	0.000327427
D9	8.35107	0.01	0.0835107	2	365	70	70	25550	0.238602	0.3	0.79534	1.5	0.000357903	0.000238602
D10	8.35107	0.01	0.0835107	2	365	70	70	25550	0.238602	0.3	0.79534	1.5	0.000357903	0.000238602
D11	33.6308	0.01	0.336308	2	365	70	70	25550	0.96088	0.3	3.20293	1.5	0.00144132	0.00096088
D12	33.6308	0.01	0.336308	2	365	70	70	25550	0.96088	0.3	3.20293	1.5	0.00144132	0.00096088
H1	3.66601	0.01	0.0366601	2	365	70	70	25550	0.104743	0.3	0.349144	1.5	0.000157115	0.000104743
H2	3.66601	0.01	0.0366601	2	365	70	70	25550	0.104743	0.3	0.349144	1.5	0.000157115	0.000104743
H3	11.6058	0.01	0.116058	2	365	70	70	25550	0.331595	0.3	1.10532	1.5	0.000497393	0.000331595
H4	11.6058	0.01	0.116058	2	365	70	70	25550	0.331595	0.3	1.10532	1.5	0.000497393	0.000331595
H5	11.6058	0.01	0.116058	2	365	70	70	25550	0.331595	0.3	1.10532	1.5	0.000497393	0.000331595
H6	11.6058	0.01	0.116058	2	365	70	70	25550	0.331595	0.3	1.10532	1.5	0.000497393	0.000331595
A1	23.0632	0.01	0.230632	2	365	70	70	25550	0.658949	0.3	2.1965	1.5	0.000988424	0.000658949
A2	23.0632	0.01	0.230632	2	365	70	70	25550	0.658949	0.3	2.1965	1.5	0.000988424	0.000658949
A3	23.0632	0.01	0.230632	2	365	70	70	25550	0.658949	0.3	2.1965	1.5	0.000988424	0.000658949
A4	0	0.01	0	2	365	70	70	25550	0	0.3	0	1.5	0	0
A5	4.75864	0.01	0.0475864	2	365	70	70	25550	0.135961	0.3	0.453204	1.5	0.000203942	0.000135961
A6	28.939	0.01	0.28939	2	365	70	70	25550	0.826828	0.3	2.75609	1.5	0.00124024	0.000826828
